# Supplementary material for: Defect-Mediated Energy Transfer Mechanism by Modulating Lattice Occupancy of Alkali Ions for the Optimization of Upconversion Luminescence
Source: Nanomaterials (Basel). 2024 Dec 7;14(23):1969. doi: 10.3390/nano14231969 (PMC11643515; doi:10.3390/nano14231969)
Supplement: Supplementary file 1 [file nanomaterials-14-01969-s001.zip]

Archive with 1 entries (1 files):
- nanomaterials-3324009-supplementary.pdf
